# Supplementary material for: The Expression Pattern of Bcl-2 and Bax in the Tumor and Stromal Cells in Colorectal Carcinoma
Source: Medicina (Kaunas). 2022 Aug 21;58(8):1135. doi: 10.3390/medicina58081135 (PMC9416041; doi:10.3390/medicina58081135)
Supplement: Supplementary file 1 [file medicina-58-01135-s001.zip]

Archive with 1 entries (1 files):
- medicina-1836051-SI.pdf
